# Supplementary material for: ChCl: Gly (DESs) Promote Environmentally Benign Synthesis of Xanthene Derivatives and Their Antitubercular Activity
Source: Molecules. 2021 Jun 16;26(12):3667. doi: 10.3390/molecules26123667 (PMC8235460; doi:10.3390/molecules26123667)
Supplement: Supplementary file 1 [file molecules-26-03667-s001.zip]

Archive with 1 entries (1 files):
- molecules-1076108-SI.pdf
